# Supplementary material for: Redesigning Isolation Practices: Evaluation of a Comprehensive Protocol for Respiratory Virus Control Including Cycle Threshold (Ct) Value Dynamics
Source: Viruses. 2025 Dec 25;18(1):40. doi: 10.3390/v18010040 (PMC12846390; doi:10.3390/v18010040)
Supplement: Supplementary file 1 [file viruses-18-00040-s001.zip]

Archive with 1 entries (1 files):
- viruses-4016935-supplementary.pdf
